# Supplementary material for: A Novel Endo-Polygalacturonase from Penicillium rolfsii with Prebiotics Production Potential: Cloning, Characterization and Application
Source: Foods. 2022 Nov 1;11(21):3469. doi: 10.3390/foods11213469 (PMC9656037; doi:10.3390/foods11213469)
Supplement: Supplementary file 1 [file foods-11-03469-s001.zip]

Archive with 1 entries (1 files):
- foods-1943433-supplementary.pdf
